# Supplementary material for: Rare variants regulate expression of nearby individual genes in multiple tissues
Source: PLoS Genet. 2021 Jun 1;17(6):e1009596. doi: 10.1371/journal.pgen.1009596 (PMC8195400; doi:10.1371/journal.pgen.1009596)
Supplement: S1 Table — (XLSX) [file pgen.1009596.s016.xlsx]

## Sheet: Sheet1
Method	Unweighted	LINSIGHT	Distance	MAF	CADD	MAFCADD	MAFDistance	MAFDistanceCADD
ACAT-O	580	358	507	446	417	398	420	377
LRT-q	223	267	211	920	342	885	912	888
SKAT-O	875	262	824	461	452	265	401	264
VT	64	75	57	77	68	105	79	99
