# Supplementary material for: Rare variants regulate expression of nearby individual genes in multiple tissues
Source: PLoS Genet. 2021 Jun 1;17(6):e1009596. doi: 10.1371/journal.pgen.1009596 (PMC8195400; doi:10.1371/journal.pgen.1009596)
Supplement: S2 Table — (XLSX) [file pgen.1009596.s017.xlsx]

## Sheet: Sheet1
Tissue	MAF cutoff	ACAT-O	VT	SKAT-O	LRT-q
Artery_Tibial	MAF < 5%	772	119	1306	1448
	MAF < 1%	559	73	1107	1269
Muscle_Skeletal	MAF < 5%	977	107	1348	1347
	MAF < 1%	834	61	1200	1176
Nerve_Tibial	MAF < 5%	806	152	1485	1690
	MAF < 1%	515	82	1090	1344
Skin_Sun_Exposed_Lower_leg	MAF < 5%	1030	171	1536	1458
	MAF < 1%	595	99	1156	1158
Thyroid	MAF < 5%	1123	232	1862	1943
	MAF < 1%	760	144	1534	1590
