# Supplementary material for: Rare variants regulate expression of nearby individual genes in multiple tissues
Source: PLoS Genet. 2021 Jun 1;17(6):e1009596. doi: 10.1371/journal.pgen.1009596 (PMC8195400; doi:10.1371/journal.pgen.1009596)
Supplement: S3 Table — (XLSX) [file pgen.1009596.s018.xlsx]

## Sheet: Sheet1
Tissue	MAF cutoff	ACAT-O	VT	SKAT-O	LRT-q
Artery_Tibial	MAF < 5%	53	11	91	143
	MAF < 1%	48	7	89	128
Muscle_Skeletal	MAF < 5%	69	8	113	135
	MAF < 1%	61	7	100	122
Nerve_Tibial	MAF < 5%	47	10	98	152
	MAF < 1%	31	7	78	124
Skin_Sun_Exposed_Lower_leg	MAF < 5%	61	8	98	123
	MAF < 1%	34	6	79	107
Thyroid	MAF < 5%	57	19	116	166
	MAF < 1%	40	11	97	138
