# Supplementary material for: Rare variants regulate expression of nearby individual genes in multiple tissues
Source: PLoS Genet. 2021 Jun 1;17(6):e1009596. doi: 10.1371/journal.pgen.1009596 (PMC8195400; doi:10.1371/journal.pgen.1009596)
Supplement: S5 Table — (XLSX) [file pgen.1009596.s020.xlsx]

## Sheet: Sheet1
Rare variants	ACAT-O	VT	SKAT-O	LRT-q
MAF < 5%	78	18	119	128
MAF < 5% & LD pruned	90	13	164	169
MAF < 1%	52	12	87	125
MAF < 1% & LD pruned	60	10	138	137
