# Supplementary material for: Rare variants regulate expression of nearby individual genes in multiple tissues
Source: PLoS Genet. 2021 Jun 1;17(6):e1009596. doi: 10.1371/journal.pgen.1009596 (PMC8195400; doi:10.1371/journal.pgen.1009596)
Supplement: S6 Table — (XLSX) [file pgen.1009596.s021.xlsx]

## Sheet: Sheet1
Tissue	RV eGenes (FDR < 5%)	Before regressing out eQTLs	Regress out eQTLs in 20kb	Regress out eQTLs in 50kb	Regress out eQTLs in 100kb
Muscle_Skeletal	1347	367	293 (79.84%)	312 (85.01%)	277 (75.48%)
Skin_Sun_Exposed_Lower_leg	1458	455	360 (79.12%)	335 (73.63%)	333 (73.19%)
Thyroid	1943	527	393 (74.57%)	372 (70.59%)	380 (72.11%)
Whole_Blood	1248	391	268 (68.54%)	293 (74.94%)	282 (71.12%)
a.The 3rd - 6th columns represent genes with p-values < 1e-4
