# Supplementary material for: Rare variants regulate expression of nearby individual genes in multiple tissues
Source: PLoS Genet. 2021 Jun 1;17(6):e1009596. doi: 10.1371/journal.pgen.1009596 (PMC8195400; doi:10.1371/journal.pgen.1009596)
Supplement: S7 Table — (XLSX) [file pgen.1009596.s022.xlsx]

## Sheet: Sheet1
Tissue	RV eGenes (FDR < 5%)	Before regressing out eQTLs	Regress out eQTLs in 20kb	Regress out eQTLs in 50kb	Regress out eQTLs in 100kb
Muscle_Skeletal	1348	481	314 (65.28%)	354 (73.60%)	298 (61.95%)
Skin_Sun_Exposed_Lower_leg	1536	522	381 (72.99%)	326 (62.45%)	300 (57.47%)
Thyroid	1862	571	368 (64.45%)	336 (58.84%)	342 (59.89%)
Whole_Blood	1349	458	264 (57.64%)	315 (68.78%)	290 (63.32%)
a.The 3rd - 6th columns represent genes with p-values < 1e-4
