# Supplementary material for: Rare variants regulate expression of nearby individual genes in multiple tissues
Source: PLoS Genet. 2021 Jun 1;17(6):e1009596. doi: 10.1371/journal.pgen.1009596 (PMC8195400; doi:10.1371/journal.pgen.1009596)
Supplement: S8 Table — (XLSX) [file pgen.1009596.s023.xlsx]

## Sheet: Sheet1
Tissue	European Sample size	Number of genes	Total rare variants		Rare variants per gene (Median)
Adipose_Subcutaneous	467	24665	17034308		314
Adipose_Visceral_Omentum	383	24724	15118789		273
Adrenal_Gland	193	23820	10132936		169
Artery_Aorta	321	23959	13656235		244
Artery_Coronary	170	24529	9387803		153
Artery_Tibial	465	23304	17062751		320
Brain_Amygdala	115	24069	7549577		116
Brain_Anterior_cingulate_cortex_BA24	129	24342	7968215		125
Brain_Caudate_basal_ganglia	165	24718	9233569		151
Brain_Cerebellar_Hemisphere	151	25144	8749519		136
Brain_Cerebellum	182	25461	9841502		159
Brain_Cortex	177	24849	9672099		160
Brain_Frontal_Cortex_BA9	153	24676	8816517		142
Brain_Hippocampus	145	24420	8567869		138
Brain_Hypothalamus	150	25096	8690829		139
Brain_Nucleus_accumbens_basal_ganglia	174	24890	9483891		155
Brain_Putamen_basal_ganglia	149	23804	8613002		139
Brain_Spinal_cord_cervical_c-1	110	24669	7170957		108
Brain_Substantia_nigra	97	24044	6744317		100
Breast_Mammary_Tissue	317	25849	13370255		234
Cells_Cultured_fibroblasts	397	22050	15481442		286
Cells_EBV-transformed_lymphocytes	111	22759	7362789		107
Colon_Sigmoid	256	24483	11907303		207
Colon_Transverse	289	25379	12801525		223
Esophagus_Gastroesophageal_Junction	268	24168	12156767		212
Esophagus_Mucosa	403	23949	15649611		285
Esophagus_Muscularis	377	23871	15098745		276
Heart_Atrial_Appendage	308	23194	13264572		238
Heart_Left_Ventricle	320	21353	13477391		247
Kidney_Cortex	64	24807	5210284		67
Liver	176	22262	9521410		157
Lung	426	26095	16131536		291
Minor_Salivary_Gland	112	25579	7331380		107
Muscle_Skeletal	573	21031	19296983		375
Nerve_Tibial	426	25873	16144597		291
Ovary	136	25325	8208755		126
Pancreas	236	22615	11251162		195
Pituitary	213	26854	10552171		173
Prostate	175	26529	9630862		154
Skin_Not_Sun_Exposed_Suprapubic	417	25279	15745453		285
Skin_Sun_Exposed_Lower_leg	496	25196	17727810		328
Small_Intestine_Terminal_Ileum	137	26182	8214336		125
Spleen	173	25479	9594817		153
Stomach	255	24290	11976805		210
Testis	265	35007	12137043		194
Thyroid	472	26054	17249266		313
Uterus	105	25188	7124114		104
Vagina	119	25778	7645815		115
Whole_Blood	546	20315	18701382		356
a. Here, we only consider rare variants (MAF < 5%) within 20kb from TSS (transcription start site)
